# Supplementary material for: Mammalian carnivore occupancy is inversely related to presence of domestic dogs in the high Andes of Ecuador
Source: PLoS One. 2018 Feb 28;13(2):e0192346. doi: 10.1371/journal.pone.0192346 (PMC5830290; doi:10.1371/journal.pone.0192346)
Supplement: S1 Table — (XLS) [file pone.0192346.s001.xls]

## Sheet: S1 Table
Table S1. Correlation coefficients among the variables measured for occupancy models of
Andean carnivores and domestic dogs.
Variable	DNPNV	PRONH	NUMPAT	TOTEDG	PATSIZ	DISNPAT	DISNROA	DISNHOU
DNPNV	1
PRONH	-0.541**	1
NUMPAT	-0.538**	-0.025	1
TOTEDG	0.055	0.262	0.681**	1
PATSIZ	-0.435**	0.288	-0.575**	-0.387*	1
DISNPAT	0.518**	0.516**	0.367*	0.263	-0.364*	1
DISNROA	0.167	0.128	-0.197	0.124	-0.04	0.062	1
DISNHOU	0.135	0.169	-0.054	0.133	-0.07	0.276	0.359*	1
