# Supplementary material for: Mammalian carnivore occupancy is inversely related to presence of domestic dogs in the high Andes of Ecuador
Source: PLoS One. 2018 Feb 28;13(2):e0192346. doi: 10.1371/journal.pone.0192346 (PMC5830290; doi:10.1371/journal.pone.0192346)
Supplement: S2 Table — (XLSX) [file pone.0192346.s002.xlsx]

## Sheet: S2 Table
Table S2. Number of independent detections, relative abundance index (RAI, number of independent detections/100 trap-nights) and mean latency to initial detection (LTD, trap-nights) of six species of native carnivores of the Ecuadorian Andes. Two species: the pampas cat (Leopardus colocolo) and Colombian weasel (Mustela felipei) were not detected. For both estimates (RAI and LTD), we used as samp…
Species	Scientific name	# independent	RAI	95% confidence	LTD	95% confidence
		detections *		interval		interval
Puma	Puma concolor	45	1.61	0.59	43.11	18.67
Andean fox	Pseudalopex culpaeus	115	4.11	0.83	29.87	8.56
Andean bear	Tremarctos ornatus	106	3.78	0.65	59.41	21.19
Mountain coati	Nasuella olivacea	8	0.28	0.13	93.76	24.13
Long-tailed weasel	Mustela frenata	4	0.14	0.12	163.32	41.21
Striped hog-nosed skunk	Conepatus semistriatus	176	6.28	1.17	8.54	3.75
Domestic dog	Canis lupus familiaris	384	13.71	2.79	4.36	1.87
* 838 independent detection events out of 2851 photos.
