# Supplementary material for: Mammalian carnivore occupancy is inversely related to presence of domestic dogs in the high Andes of Ecuador
Source: PLoS One. 2018 Feb 28;13(2):e0192346. doi: 10.1371/journal.pone.0192346 (PMC5830290; doi:10.1371/journal.pone.0192346)
Supplement: S3 Table — (XLSX) [file pone.0192346.s003.xlsx]

## Sheet: S3 Table
Table S3. Parameter estimates and standard error of the two-species occupancy model for domestic dogs and native carnivores (ϕ = species interaction factor for occupancy, δ = interaction factor for detection probability).
Species	Site	ϕ	SE	δ	SE
Puma	Filo Curiquingue	0.82	0.04	0.43	0.05
	San Marcos	0.68	0.11	0.32	0.03
Andean fox	Filo Curiquingue	0.63	0.09	0.44	0.07
	San Marcos	0.74	0.09	0.51	0.05
	Guaytaloma	0.62	0.06	0.36	0.03
	El Morán	0.57	0.05	0.54	0.09
	Fuya-Fuya	0.41	0.11	0.23	0.04
Andean bear	Filo Curiquingue	0.76	0.05	0.43	0.12
	San Marcos	0.45	0.04	0.34	0.09
Striped hog-nosed skunk	Filo Curiquingue	0.41	0.07	0.35	0.09
	San Marcos	0.64	0.05	0.49	0.05
	Guaytaloma	0.52	0.03	0.36	0.04
	El Morán	0.74	0.05	0.42	0.03
	Fuya-Fuya	0.67	0.07	0.48	0.09
ϕ ≈ 1 - species occurrence is independent, < 1 - species co-occur less often than expected, > 1 - species co-occur more often than expected; δ ≈ 1 - detection of the two species is independent, < 1 - observers are less likely to detect one species if the other is detected at the site, and >1 - observers are more likely to detect one species if the other is detected.
